# Supplementary material for: CRISPR/Cas9-mediated genome editing induces exon skipping by alternative splicing or exon deletion
Source: Genome Biol. 2017 Jun 14;18:108. doi: 10.1186/s13059-017-1237-8 (PMC5470253; doi:10.1186/s13059-017-1237-8)
Supplement: Supplementary file 2 — Supplemental Table 4. (XLSX 32 kb) [file 13059_2017_1237_MOESM2_ESM.xlsx]

## Sheet: Ctnnb1.final.Ctnnb1.indel_matri
Chrom	Position	Ref	Cons	sgGFP_read_support_ref	sgGFP_read_support_indel	sgGFP_indel_frequency	sg3_read_support_ref	sg3_read_support_indel	sg3_indel_frequency	sg4_read_support_ref	sg4_read_support_indel	sg4_indel_frequency	sg5_read_support_ref	sg5_read_support_indel	sg5_indel_frequency	sg6_read_support_ref	sg6_read_support_indel	sg6_indel_frequency	sg7_read_support_ref	sg7_read_support_indel	sg7_indel_frequency	sg8_read_support_ref	sg8_read_support_indel	sg8_indel_frequency	sg9_read_support_ref	sg9_read_support_indel	sg9_indel_frequency	sg10_read_support_ref	sg10_read_support_indel	sg10_indel_frequency	sg1_read_support_ref	sg1_read_support_indel	sg1_indel_frequency	sg2_read_support_ref	sg2_read_support_indel	sg2_indel_frequency
mCtnnb1exon3_229bp.122.168	15	T	*/-TGGACA							2276959	3359	0.0015
mCtnnb1exon3_229bp.122.168	19	A	*/-CATGG							2319376	5032	0.002
mCtnnb1exon3_229bp.122.168	19	A	*/-CATGGC							2319376	135416	0.055
mCtnnb1exon3_229bp.122.168	20	C	*/-ATGG							2300690	15906	0.0069
mCtnnb1exon3_229bp.122.168	21	A	*/-TGGC							2231825	4046	0.0018
mCtnnb1exon3_229bp.122.168	21	A	*/-TGG							2231825	23882	0.0105
mCtnnb1exon3_229bp.122.168	21	A	*/-TG							2231825	4536	0.002
mCtnnb1exon3_229bp.122.168	22	T	*/-GGC							2068722	2972	0.0013
mCtnnb1exon3_229bp.122.168	22	T	*/-GG							2068722	46668	0.0203
mCtnnb1exon3_229bp.122.168	22	T	*/+G							2068722	8812	0.0038
mCtnnb1exon3_229bp.122.168	22	T	*/-G							2068722	164152	0.0714
mCtnnb1exon3_229bp.122.168	23	G	*/-GCCA							2113044	4087	0.0019
mCtnnb1exon3_229bp.122.168	24	G	*/-CCA							2136096	18874	0.0081
mCtnnb1exon3_229bp.122.168	24	G	*/-C							2136096	91422	0.0393
mCtnnb1exon3_229bp.122.168	24	G	*/-CC							2136096	37945	0.0163
mCtnnb1exon3_229bp.122.168	24	G	*/+T							2136096	4824	0.0021
mCtnnb1exon3_229bp.122.168	24	G	*/+C							2136096	7643	0.0033
mCtnnb1exon3_229bp.122.168	24	G	*/+A							2136096	2867	0.0012
mCtnnb1exon3_229bp.122.168	43	A	*/-AGCTGCTGTCAGCCACTGGC										2597358	9884	0.0038
mCtnnb1exon3_229bp.122.168	44	A	*/-GCTGCTGTCAGCCACTG										2472566	5819	0.0023
mCtnnb1exon3_229bp.122.168	45	G	*/-CTGCTGTCAGCCA										2471934	13908	0.0056
mCtnnb1exon3_229bp.122.168	47	T	*/-GCTGTCAGCCACTGGCAGCA										2357644	8891	0.0037
mCtnnb1exon3_229bp.122.168	47	T	*/-GCTGTCAGCCACTGGCA										2357644	5009	0.0021
mCtnnb1exon3_229bp.122.168	47	T	*/-GCTGTCA										2357644	2506	0.001
mCtnnb1exon3_229bp.122.168	47	T	*/-GCTGTCAGCCACTG										2357644	3737	0.0016
mCtnnb1exon3_229bp.122.168	48	G	*/-CTGTCAGC										2366088	3562	0.0015
mCtnnb1exon3_229bp.122.168	48	G	*/-CTGTCAGCCA										2366088	65924	0.027
mCtnnb1exon3_229bp.122.168	50	T	*/-GTCAGCCACTGGCAGCAGCA										2246125	19766	0.0086
mCtnnb1exon3_229bp.122.168	50	T	*/-GTCAGC										2246125	3384	0.0015
mCtnnb1exon3_229bp.122.168	50	T	*/-GTCA										2246125	4226	0.0018
mCtnnb1exon3_229bp.122.168	51	G	*/-TCAGCCAC										2297517	3153	0.0014
mCtnnb1exon3_229bp.122.168	51	G	*/-TCAGC										2297517	9628	0.0041
mCtnnb1exon3_229bp.122.168	52	T	*/-CAGCC										2023261	3706	0.0016
mCtnnb1exon3_229bp.122.168	52	T	*/-CAG										2023261	12281	0.0055
mCtnnb1exon3_229bp.122.168	52	T	*/-CAGCCACTGGCAG										2023261	10343	0.0046
mCtnnb1exon3_229bp.122.168	52	T	*/-CAGCCACTGGCAGCAG										2023261	2745	0.0012
mCtnnb1exon3_229bp.122.168	52	T	*/-CAGCCA										2023261	23203	0.0103
mCtnnb1exon3_229bp.122.168	52	T	*/-CAGCCACTGG										2023261	29111	0.0129
mCtnnb1exon3_229bp.122.168	52	T	*/-CAGC										2023261	103885	0.0462
mCtnnb1exon3_229bp.122.168	53	C	*/-AG										2099070	4531	0.0021
mCtnnb1exon3_229bp.122.168	54	A	*/-GC										1895429	57521	0.0285
mCtnnb1exon3_229bp.122.168	54	A	*/-G										1895429	26795	0.0133
mCtnnb1exon3_229bp.122.168	54	A	*/-GCCACT										1895429	9167	0.0045
mCtnnb1exon3_229bp.122.168	54	A	*/-GCCACTG										1895429	11580	0.0057
mCtnnb1exon3_229bp.122.168	55	G	*/-CCACT										1479939	4953	0.0026
mCtnnb1exon3_229bp.122.168	55	G	*/-CCA										1479939	75361	0.0392
mCtnnb1exon3_229bp.122.168	55	G	*/-CCAC										1479939	3706	0.0019
mCtnnb1exon3_229bp.122.168	55	G	*/+C										1479939	123137	0.0641
mCtnnb1exon3_229bp.122.168	55	G	*/-CC										1479939	2106	0.0011
mCtnnb1exon3_229bp.122.168	55	G	*/-C										1479939	212177	0.1104
mCtnnb1exon3_229bp.122.168	56	C	*/-CACTGG										1308218	3637	0.0022
mCtnnb1exon3_229bp.122.168	56	C	*/-CACTG										1308218	12837	0.0076
mCtnnb1exon3_229bp.122.168	56	C	*/+TT										1308218	3463	0.002
mCtnnb1exon3_229bp.122.168	56	C	*/+T										1308218	144090	0.0853
mCtnnb1exon3_229bp.122.168	56	C	*/-CACTGGCA										1308218	1843	0.0011
mCtnnb1exon3_229bp.122.168	56	C	*/+G										1308218	6829	0.004
mCtnnb1exon3_229bp.122.168	56	C	*/+A										1308218	11839	0.007
mCtnnb1exon3_229bp.122.168	56	C	*/-CACT										1308218	10426	0.0062
mCtnnb1exon3_229bp.122.168	56	C	*/-CA										1308218	106899	0.0633
mCtnnb1exon3_229bp.122.168	57	C	*/-A										1662407	14712	0.0084
mCtnnb1exon3_229bp.122.168	57	C	*/-ACTGGCAGCAGCAGTCTT													2132332	18107	0.0084
mCtnnb1exon3_229bp.122.168	57	C	*/+T										1662407	12742	0.0073
mCtnnb1exon3_229bp.122.168	58	A	*/-CTGGCAGCAGCAGTCTTACTTGGATT													2110287	2272	0.0011
mCtnnb1exon3_229bp.122.168	59	C	*/-TGGCAGCAGCAGTCTTACT													2120459	6395	0.003
mCtnnb1exon3_229bp.122.168	62	G	*/-CAGCAGCAGTCTTA													2092237	2320	0.0011
mCtnnb1exon3_229bp.122.168	72	T	*/-CTTA													2133790	7624	0.0036
mCtnnb1exon3_229bp.122.168	73	C	*/+T													2048888	94719	0.0437
mCtnnb1exon3_229bp.122.168	73	C	*/+TT													2048888	3097	0.0014
mCtnnb1exon3_229bp.122.168	73	C	*/-T													2048888	14864	0.0069
mCtnnb1exon3_229bp.122.168	74	T	*/+TA													2122746	3108	0.0015
mCtnnb1exon3_229bp.122.168	74	T	*/+TC													2122746	2246	0.0011
mCtnnb1exon3_229bp.122.168	74	T	*/-TAC													2122746	3839	0.0018
mCtnnb1exon3_229bp.122.168	75	T	*/-AC													2165557	4196	0.0019
mCtnnb1exon3_229bp.122.168	75	T	*/+GA													2165557	5380	0.0024
mCtnnb1exon3_229bp.122.168	75	T	*/+A													2165557	4933	0.0022
mCtnnb1exon3_229bp.122.168	75	T	*/+C													2165557	4785	0.0022
mCtnnb1exon3_229bp.122.168	75	T	*/-A													2165557	3905	0.0018
mCtnnb1exon3_229bp.122.168	83	T	*/-TCTGGAATCCATTCTGG																												1644319	1804	0.0011
mCtnnb1exon3_229bp.122.168	85	C	*/-TGGAATCCATTCTGG																												1561429	3871	0.0025
mCtnnb1exon3_229bp.122.168	86	T	*/-GGAATCCATTCTG																												1513523	5296	0.0035
mCtnnb1exon3_229bp.122.168	86	T	*/-GGAATCCATTCTGG																												1513523	2770	0.0018
mCtnnb1exon3_229bp.122.168	86	T	*/-G													1772444	2459	0.0014
mCtnnb1exon3_229bp.122.168	88	G	*/-AATCC																												1454121	2830	0.0019
mCtnnb1exon3_229bp.122.168	89	A	*/-ATCCATTC																												1429357	2629	0.0018
mCtnnb1exon3_229bp.122.168	90	A	*/-TCCATTCTGG																												1411396	5306	0.0037
mCtnnb1exon3_229bp.122.168	91	T	*/-CCATTCTGGTGCCA																												1367493	4539	0.0032
mCtnnb1exon3_229bp.122.168	91	T	*/-CCATTCTGG																												1367493	2385	0.0017
mCtnnb1exon3_229bp.122.168	91	T	*/-CCATTCTGGTGCCACCA				1800048	2210	0.0012																						1367493	1938	0.0014
mCtnnb1exon3_229bp.122.168	91	T	*/-C																												1367493	3825	0.0027
mCtnnb1exon3_229bp.122.168	91	T	*/-CCATTCTGGTG																												1367493	17359	0.0124
mCtnnb1exon3_229bp.122.168	92	C	*/-CATT																												1383164	2231	0.0016
mCtnnb1exon3_229bp.122.168	93	C	*/-ATT																												1382777	1481	0.0011
mCtnnb1exon3_229bp.122.168	94	A	*/-TTC																												1373215	3142	0.0023
mCtnnb1exon3_229bp.122.168	94	A	*/+T																												1373215	1645	0.0012
mCtnnb1exon3_229bp.122.168	94	A	*/-TTCT																												1373215	2383	0.0017
mCtnnb1exon3_229bp.122.168	94	A	*/-T																												1373215	5771	0.0041
mCtnnb1exon3_229bp.122.168	95	T	*/-TCTGG																												1336707	3303	0.0024
mCtnnb1exon3_229bp.122.168	95	T	*/-TC																												1336707	17447	0.0127
mCtnnb1exon3_229bp.122.168	96	T	*/-CTGGTG																												1284200	8407	0.0062
mCtnnb1exon3_229bp.122.168	96	T	*/-CTGGTGC																												1284200	2515	0.0019
mCtnnb1exon3_229bp.122.168	96	T	*/-CTGGTGCCA																												1284200	2880	0.0021
mCtnnb1exon3_229bp.122.168	96	T	*/-CTGG																												1284200	1385	0.001
mCtnnb1exon3_229bp.122.168	96	T	*/-CTGGTGCCACCACCACAGCTCCTTCC				1754324	2162	0.0012
mCtnnb1exon3_229bp.122.168	96	T	*/-CTG																												1284200	1674	0.0012
mCtnnb1exon3_229bp.122.168	96	T	*/+C																												1284200	3808	0.0028
mCtnnb1exon3_229bp.122.168	96	T	*/-CTGGTGCCACCA																												1284200	2367	0.0018
mCtnnb1exon3_229bp.122.168	96	T	*/-C																												1284200	31233	0.0232
mCtnnb1exon3_229bp.122.168	97	C	*/-T																												402246	13301	0.009
mCtnnb1exon3_229bp.122.168	97	C	*/-TGGTG																												402246	3086	0.0021
mCtnnb1exon3_229bp.122.168	97	C	*/+AA																												402246	1628	0.0011
mCtnnb1exon3_229bp.122.168	97	C	*/+T																												402246	968074	0.6562
mCtnnb1exon3_229bp.122.168	97	C	*/+A																												402246	12640	0.0086
mCtnnb1exon3_229bp.122.168	97	C	*/+G																												402246	6137	0.0042
mCtnnb1exon3_229bp.122.168	97	C	*/+TT																												402246	8007	0.0054
mCtnnb1exon3_229bp.122.168	97	C	*/-TGG																												402246	4467	0.003
mCtnnb1exon3_229bp.122.168	97	C	*/+TG																												402246	6620	0.0045
mCtnnb1exon3_229bp.122.168	97	C	*/+TA																												402246	22000	0.0149
mCtnnb1exon3_229bp.122.168	97	C	*/-TGGTGCCACCA				1748267	2224	0.0013
mCtnnb1exon3_229bp.122.168	98	T	*/-GG																												1210475	9511	0.0074
mCtnnb1exon3_229bp.122.168	98	T	*/-G																												1210475	33693	0.0264
mCtnnb1exon3_229bp.122.168	98	T	*/+G																												1210475	4175	0.0033
mCtnnb1exon3_229bp.122.168	98	T	*/-GGTG																												1210475	3961	0.0031
mCtnnb1exon3_229bp.122.168	99	G	*/-GTGCCACCACCACAGCTCCTTCCCTGA				1640183	1972	0.0012
mCtnnb1exon3_229bp.122.168	101	T	*/-GCCACCACCACA				1555387	2498	0.0016
mCtnnb1exon3_229bp.122.168	101	T	*/-GCCACCA				1555387	2899	0.0018
mCtnnb1exon3_229bp.122.168	101	T	*/-G				1555387	2162	0.0014
mCtnnb1exon3_229bp.122.168	102	G	*/-CCA				1352682	175534	0.1055																						1213521	1658	0.0014
mCtnnb1exon3_229bp.122.168	102	G	*/-CCACCACCACAGCTCCTTC				1352682	2168	0.0013
mCtnnb1exon3_229bp.122.168	102	G	*/-CCACCA				1352682	113966	0.0685
mCtnnb1exon3_229bp.122.168	102	G	*/-CCACCACCACAGCTCCTT				1352682	4037	0.0024
mCtnnb1exon3_229bp.122.168	102	G	*/-CCACCACCACAGCT				1352682	1657	0.001
mCtnnb1exon3_229bp.122.168	103	C	*/-CACCA				1321840	2157	0.0016
mCtnnb1exon3_229bp.122.168	104	C	*/-ACCA				1325441	2443	0.0018
mCtnnb1exon3_229bp.122.168	105	A	*/-CCAC				1321616	4134	0.003
mCtnnb1exon3_229bp.122.168	105	A	*/-CCACCACAGCT				1321616	4462	0.0033
mCtnnb1exon3_229bp.122.168	105	A	*/-CCACCACAGCTCCTT				1321616	2546	0.0019
mCtnnb1exon3_229bp.122.168	105	A	*/-CCACCACAGCTCCTTC				1321616	2912	0.0021
mCtnnb1exon3_229bp.122.168	105	A	*/-C				1321616	3724	0.0027
mCtnnb1exon3_229bp.122.168	106	C	*/-CACCA				1502858	22306	0.0144
mCtnnb1exon3_229bp.122.168	106	C	*/-CA				1502858	17561	0.0113
mCtnnb1exon3_229bp.122.168	107	C	*/+A				1287284	36621	0.0244
mCtnnb1exon3_229bp.122.168	107	C	*/-A				1287284	161718	0.1078
mCtnnb1exon3_229bp.122.168	108	A	*/-CCAC				1095572	4580	0.0032
mCtnnb1exon3_229bp.122.168	108	A	*/-CCACAGCTC				1095572	3116	0.0022
mCtnnb1exon3_229bp.122.168	108	A	*/-CC				1095572	28412	0.0199
mCtnnb1exon3_229bp.122.168	108	A	*/-CCACAGCTCC				1095572	1544	0.0011
mCtnnb1exon3_229bp.122.168	108	A	*/-C				1095572	141424	0.0989
mCtnnb1exon3_229bp.122.168	108	A	*/-CCACAGCTCCTT				1095572	1704	0.0012
mCtnnb1exon3_229bp.122.168	108	A	*/-CCACAGCT				1095572	3512	0.0025
mCtnnb1exon3_229bp.122.168	108	A	*/-CCACAG				1095572	7419	0.0052
mCtnnb1exon3_229bp.122.168	108	A	*/+T				1095572	19072	0.0133
mCtnnb1exon3_229bp.122.168	108	A	*/+C				1095572	50256	0.0352
mCtnnb1exon3_229bp.122.168	108	A	*/+G				1095572	9463	0.0066
mCtnnb1exon3_229bp.122.168	109	C	*/-CA				1513300	5196	0.0034
mCtnnb1exon3_229bp.122.168	109	C	*/+A				1513300	1970	0.0013
mCtnnb1exon3_229bp.122.168	110	C	*/+A				1488570	11922	0.0079
mCtnnb1exon3_229bp.122.168	110	C	*/-ACAGCTCCTTCCCTGAGTGGCAAGGGCA																															1876851	2157	0.0011
mCtnnb1exon3_229bp.122.168	111	A	*/-C				1511139	3084	0.002
mCtnnb1exon3_229bp.122.168	111	A	*/+C				1511139	3525	0.0023
mCtnnb1exon3_229bp.122.168	112	C	*/-AGCTCCTTCCCTG																2431375	5205	0.0021
mCtnnb1exon3_229bp.122.168	113	A	*/-GCTCCTTCCCTGAGTG																2276434	17204	0.0074													1731357	6337	0.0036
mCtnnb1exon3_229bp.122.168	113	A	*/-GCTCCTTCCCTGAGTGGCAAGG																2276434	6252	0.0027													1731357	5844	0.0033
mCtnnb1exon3_229bp.122.168	113	A	*/-GCTCCTTCCCT																2276434	3442	0.0015
mCtnnb1exon3_229bp.122.168	113	A	*/+G	1577934	1910	0.0012																						1442506	2357	0.0016
mCtnnb1exon3_229bp.122.168	114	G	*/-CTCCTTCC																2321741	10616	0.0045
mCtnnb1exon3_229bp.122.168	115	C	*/-TCCT																2292293	6498	0.0028
mCtnnb1exon3_229bp.122.168	116	T	*/-CCTTCCCTGAGTGGCAAGGGCAA																2160071	2535	0.0011													1674666	2232	0.0013
mCtnnb1exon3_229bp.122.168	116	T	*/-CCTTCCCTGAGTGG																2160071	2462	0.0011
mCtnnb1exon3_229bp.122.168	116	T	*/-CCTTCC																2160071	7563	0.0034
mCtnnb1exon3_229bp.122.168	116	T	*/-CCTTCCCTGAGTGGCAAGGGCAAC																2160071	3319	0.0015													1674666	14235	0.0084
mCtnnb1exon3_229bp.122.168	116	T	*/-CCTTC																2160071	70771	0.0314
mCtnnb1exon3_229bp.122.168	116	T	*/-CCTTCCCTGA																2160071	3046	0.0014
mCtnnb1exon3_229bp.122.168	116	T	*/-CCTTCCCTGAGTGGCAAGGGC																															1674666	1940	0.0011
mCtnnb1exon3_229bp.122.168	117	C	*/-CTTCCCTGAGTGGCAAGGG																															1654349	12142	0.0073
mCtnnb1exon3_229bp.122.168	118	C	*/-TTCCCT																2144001	4140	0.0019
mCtnnb1exon3_229bp.122.168	118	C	*/-TTCCCTGAGT																															1595739	3347	0.0021
mCtnnb1exon3_229bp.122.168	119	T	*/-TCC																2131997	26362	0.012
mCtnnb1exon3_229bp.122.168	119	T	*/-TCCC																2131997	24494	0.0112
mCtnnb1exon3_229bp.122.168	120	T	*/-CCCTGAGTGG																															1385854	3923	0.0024
mCtnnb1exon3_229bp.122.168	120	T	*/+CC																1699434	4515	0.002													1385854	2221	0.0014
mCtnnb1exon3_229bp.122.168	120	T	*/-CCCTGAGTGGCAAGGGCAA																															1385854	217732	0.1344
mCtnnb1exon3_229bp.122.168	120	T	*/+C																1699434	68499	0.0302
mCtnnb1exon3_229bp.122.168	120	T	*/-CC																1699434	82128	0.0363
mCtnnb1exon3_229bp.122.168	120	T	*/-CCCTG																1699434	4316	0.0019
mCtnnb1exon3_229bp.122.168	120	T	*/-CCCTGA																1699434	3632	0.0016
mCtnnb1exon3_229bp.122.168	120	T	*/-CCCTGAG																1699434	3375	0.0015
mCtnnb1exon3_229bp.122.168	120	T	*/-C																1699434	366321	0.1618
mCtnnb1exon3_229bp.122.168	120	T	*/-CCC																1699434	6945	0.0031
mCtnnb1exon3_229bp.122.168	121	C	*/-CCTGAGTG																															1371858	6288	0.0045
mCtnnb1exon3_229bp.122.168	121	C	*/-CCTG																1660146	1973	0.0011
mCtnnb1exon3_229bp.122.168	121	C	*/-CCTGAGTGGCAAGGG																1660146	2752	0.0016
mCtnnb1exon3_229bp.122.168	121	C	*/-CCTGAGTGG																1660146	3649	0.0021													1371858	1870	0.0013
mCtnnb1exon3_229bp.122.168	121	C	*/-CCTGAGT																															1371858	4413	0.0032
mCtnnb1exon3_229bp.122.168	122	C	*/+G																1608435	12974	0.006
mCtnnb1exon3_229bp.122.168	122	C	*/-CTGAG																1608435	12490	0.0058													1350607	1449	0.0011
mCtnnb1exon3_229bp.122.168	122	C	*/+T																1608435	113260	0.0527
mCtnnb1exon3_229bp.122.168	122	C	*/-CTGA																1608435	48892	0.0227
mCtnnb1exon3_229bp.122.168	122	C	*/+TT																1608435	18113	0.0084
mCtnnb1exon3_229bp.122.168	122	C	*/+AA																1608435	2964	0.0014
mCtnnb1exon3_229bp.122.168	122	C	*/-CTG																1608435	32370	0.0151
mCtnnb1exon3_229bp.122.168	122	C	*/+CG																1608435	2192	0.001
mCtnnb1exon3_229bp.122.168	122	C	*/-CTGAGT																1608435	3506	0.0016
mCtnnb1exon3_229bp.122.168	122	C	*/+A																1608435	29184	0.0136
mCtnnb1exon3_229bp.122.168	122	C	*/-CTGAGTG																1608435	10935	0.0051													1350607	2959	0.0022
mCtnnb1exon3_229bp.122.168	122	C	*/+CT																1608435	4877	0.0023
mCtnnb1exon3_229bp.122.168	122	C	*/-CT																1608435	195596	0.091
mCtnnb1exon3_229bp.122.168	122	C	*/-CTGAGTGGCA																1608435	2403	0.0011
mCtnnb1exon3_229bp.122.168	122	C	*/-CTGAGTGG																1608435	4110	0.0019													1350607	1502	0.0011
mCtnnb1exon3_229bp.122.168	123	C	*/-TGAGTG																1606775	1849	0.0011
mCtnnb1exon3_229bp.122.168	123	C	*/-TGA																1606775	2357	0.0014													1289262	3090	0.0023
mCtnnb1exon3_229bp.122.168	123	C	*/-TG																1606775	4550	0.0027
mCtnnb1exon3_229bp.122.168	123	C	*/+G																1606775	3281	0.0019
mCtnnb1exon3_229bp.122.168	123	C	*/+T																1606775	11264	0.0066
mCtnnb1exon3_229bp.122.168	123	C	*/-TGAGTGG																1606775	1762	0.001													1289262	3578	0.0027
mCtnnb1exon3_229bp.122.168	123	C	*/-TGAGT																1606775	2479	0.0015
mCtnnb1exon3_229bp.122.168	123	C	*/-TGAG																1606775	2190	0.0013													1289262	35036	0.0262
mCtnnb1exon3_229bp.122.168	123	C	*/-T																1606775	15546	0.0091
mCtnnb1exon3_229bp.122.168	124	T	*/-GAGTG																															1105289	41596	0.0352
mCtnnb1exon3_229bp.122.168	124	T	*/-GA																1522433	4822	0.003													1105289	15075	0.0128
mCtnnb1exon3_229bp.122.168	124	T	*/-GAGTGGC																															1105289	3825	0.0032
mCtnnb1exon3_229bp.122.168	124	T	*/-GAGTGGCAA																															1105289	1872	0.0016
mCtnnb1exon3_229bp.122.168	124	T	*/-GAG																1522433	2831	0.0017
mCtnnb1exon3_229bp.122.168	124	T	*/-GAGTGG																															1105289	2161	0.0018
mCtnnb1exon3_229bp.122.168	124	T	*/+GA																1522433	1661	0.001
mCtnnb1exon3_229bp.122.168	124	T	*/-GAGTGGCAAGG																															1105289	2181	0.0018
mCtnnb1exon3_229bp.122.168	124	T	*/-GAGTGGCAAG																															1105289	4923	0.0042
mCtnnb1exon3_229bp.122.168	124	T	*/-G																1522433	5310	0.0033
mCtnnb1exon3_229bp.122.168	125	G	*/-AGTGGCA																															1062009	32377	0.0284
mCtnnb1exon3_229bp.122.168	125	G	*/-AGTGGCAAGGGCA																															1062009	1618	0.0014
mCtnnb1exon3_229bp.122.168	125	G	*/-AGTGGC																															1062009	10042	0.0088
mCtnnb1exon3_229bp.122.168	125	G	*/-AGT																															1062009	22523	0.0198
mCtnnb1exon3_229bp.122.168	125	G	*/-A																															1062009	2964	0.0026
mCtnnb1exon3_229bp.122.168	126	A	*/-GTGGCAAGGG																															848802	1092	0.001
mCtnnb1exon3_229bp.122.168	126	A	*/+AG																															848802	2350	0.0021
mCtnnb1exon3_229bp.122.168	126	A	*/-GTGGCAAGGGCAACCCT																															848802	3818	0.0035
mCtnnb1exon3_229bp.122.168	126	A	*/+GG																															848802	2069	0.0019
mCtnnb1exon3_229bp.122.168	126	A	*/+GT																															848802	38595	0.035
mCtnnb1exon3_229bp.122.168	126	A	*/-GTGGCAAGG																															848802	18609	0.0169
mCtnnb1exon3_229bp.122.168	126	A	*/-GTG																															848802	47934	0.0435
mCtnnb1exon3_229bp.122.168	126	A	*/-GT																															848802	81615	0.074
mCtnnb1exon3_229bp.122.168	126	A	*/-GTGGC																															848802	8592	0.0078
mCtnnb1exon3_229bp.122.168	126	A	*/+GTG																															848802	3618	0.0033
mCtnnb1exon3_229bp.122.168	126	A	*/-G																															848802	1568	0.0014
mCtnnb1exon3_229bp.122.168	126	A	*/+G																															848802	16266	0.0148
mCtnnb1exon3_229bp.122.168	126	A	*/+GGAG																															848802	1231	0.0011
mCtnnb1exon3_229bp.122.168	126	A	*/-GTGGCAAG																															848802	11636	0.0106
mCtnnb1exon3_229bp.122.168	126	A	*/-GTGG																															848802	2587	0.0023
mCtnnb1exon3_229bp.122.168	126	A	*/-GTGGCAAGGGCAACCCTG																															848802	1550	0.0014
mCtnnb1exon3_229bp.122.168	126	A	*/+GGAAG																															848802	3366	0.0031
mCtnnb1exon3_229bp.122.168	127	G	*/+TT																															875924	1991	0.0021
mCtnnb1exon3_229bp.122.168	127	G	*/-TGGCA																															875924	2938	0.0031
mCtnnb1exon3_229bp.122.168	127	G	*/+C																															875924	5837	0.0062
mCtnnb1exon3_229bp.122.168	127	G	*/-TGGCAA																															875924	6831	0.0072
mCtnnb1exon3_229bp.122.168	127	G	*/-TGGC																															875924	9021	0.0095
mCtnnb1exon3_229bp.122.168	127	G	*/-TGGCAAGGGCAACCC																															875924	3921	0.0041
mCtnnb1exon3_229bp.122.168	127	G	*/+T																															875924	10265	0.0109
mCtnnb1exon3_229bp.122.168	127	G	*/-T																															875924	16076	0.017
mCtnnb1exon3_229bp.122.168	128	T	*/+G																															453283	100333	0.1184
mCtnnb1exon3_229bp.122.168	128	T	*/-G																															453283	213637	0.2522
mCtnnb1exon3_229bp.122.168	128	T	*/-GGCAAGGGCAACCC																															453283	1788	0.0021
mCtnnb1exon3_229bp.122.168	128	T	*/-GGCAA																															453283	5012	0.0059
mCtnnb1exon3_229bp.122.168	128	T	*/-GGCAAGG																															453283	7921	0.0093
mCtnnb1exon3_229bp.122.168	128	T	*/+A																															453283	4444	0.0052
mCtnnb1exon3_229bp.122.168	128	T	*/-GGCAAG																															453283	15821	0.0187
mCtnnb1exon3_229bp.122.168	128	T	*/+GG																															453283	892	0.0011
mCtnnb1exon3_229bp.122.168	128	T	*/-GG																															453283	2096	0.0025
mCtnnb1exon3_229bp.122.168	128	T	*/-GGC																															453283	2584	0.0031
mCtnnb1exon3_229bp.122.168	129	G	*/+AA																															519435	1906	0.0029
mCtnnb1exon3_229bp.122.168	129	G	*/+A																															519435	2354	0.0035
mCtnnb1exon3_229bp.122.168	129	G	*/+AT																															519435	959	0.0014
mCtnnb1exon3_229bp.122.168	129	G	*/-GCAA																															519435	4271	0.0064
mCtnnb1exon3_229bp.122.168	129	G	*/-GCAAGGGCAACC																															519435	1644	0.0025
mCtnnb1exon3_229bp.122.168	129	G	*/-GCAAGGGCA																															519435	1781	0.0027
mCtnnb1exon3_229bp.122.168	129	G	*/-GCA																															519435	12578	0.0189
mCtnnb1exon3_229bp.122.168	129	G	*/+T																															519435	1784	0.0027
mCtnnb1exon3_229bp.122.168	129	G	*/-GCAAGGGCAAC																															519435	920	0.0014
mCtnnb1exon3_229bp.122.168	129	G	*/+C																															519435	2666	0.004
mCtnnb1exon3_229bp.122.168	129	G	*/+AAGAAGAT																															519435	1947	0.0029
mCtnnb1exon3_229bp.122.168	129	G	*/-GC																															519435	23394	0.0352
mCtnnb1exon3_229bp.122.168	129	G	*/-GCAAGGGC																															519435	1101	0.0017
mCtnnb1exon3_229bp.122.168	129	G	*/+TT																															519435	1922	0.0029
mCtnnb1exon3_229bp.122.168	130	G	*/+A																															831517	3466	0.004
mCtnnb1exon3_229bp.122.168	130	G	*/-CAAGGGC																															831517	2175	0.0025
mCtnnb1exon3_229bp.122.168	131	C	*/+ACA																															834641	1868	0.0022
mCtnnb1exon3_229bp.122.168	133	A	*/-G				1799407	3488	0.0019										1948132	3629	0.0019
mCtnnb1exon3_229bp.122.168	134	G	*/+AA																															1006993	3902	0.0038
mCtnnb1exon3_229bp.122.168	135	G	*/+TT																															1034977	1661	0.0016
mCtnnb1exon3_229bp.122.168	139	A	*/-C																															1133694	3181	0.0028
mCtnnb1exon3_229bp.122.168	147	G	*/-A																												1305368	1552	0.0012
mCtnnb1exon3_229bp.122.168	162	A	*/-CCTCCCAAGT																			1061996	11137	0.0103
mCtnnb1exon3_229bp.122.168	162	A	*/-CCT																			1061996	6063	0.0056
mCtnnb1exon3_229bp.122.168	162	A	*/-CCTC																			1061996	1927	0.0018
mCtnnb1exon3_229bp.122.168	162	A	*/-CCTCC																			1061996	3484	0.0032
mCtnnb1exon3_229bp.122.168	163	C	*/-CT																			1059420	4864	0.0046
mCtnnb1exon3_229bp.122.168	164	C	*/-TCCCAAG																			1039028	13857	0.0131
mCtnnb1exon3_229bp.122.168	164	C	*/-T																			1039028	1445	0.0014
mCtnnb1exon3_229bp.122.168	165	T	*/+C																			992706	1658	0.0016
mCtnnb1exon3_229bp.122.168	165	T	*/-C				1665385	1935	0.0012													992706	17952	0.0172
mCtnnb1exon3_229bp.122.168	165	T	*/-CCC																			992706	2513	0.0024
mCtnnb1exon3_229bp.122.168	165	T	*/-CCCA																			992706	1563	0.0015
mCtnnb1exon3_229bp.122.168	165	T	*/-CC																			992706	23550	0.0226
mCtnnb1exon3_229bp.122.168	166	C	*/-CCA																			965579	1646	0.0017
mCtnnb1exon3_229bp.122.168	166	C	*/-CCAAGT																			965579	11443	0.0116
mCtnnb1exon3_229bp.122.168	167	C	*/-CAAGT																			940780	4823	0.0051
mCtnnb1exon3_229bp.122.168	167	C	*/-CA																			940780	1815	0.0019
mCtnnb1exon3_229bp.122.168	167	C	*/-CAA																			940780	1187	0.0012
mCtnnb1exon3_229bp.122.168	168	C	*/-AA																			600417	20899	0.0187
mCtnnb1exon3_229bp.122.168	168	C	*/-AAG																			600417	5641	0.005
mCtnnb1exon3_229bp.122.168	168	C	*/+CA																			600417	1781	0.0016
mCtnnb1exon3_229bp.122.168	168	C	*/+G																			600417	1931	0.0017
mCtnnb1exon3_229bp.122.168	168	C	*/+A																			600417	315007	0.2819
mCtnnb1exon3_229bp.122.168	168	C	*/-AAGT																			600417	1775	0.0016
mCtnnb1exon3_229bp.122.168	168	C	*/+AA																			600417	86144	0.0771
mCtnnb1exon3_229bp.122.168	168	C	*/+AT																			600417	1436	0.0013
mCtnnb1exon3_229bp.122.168	168	C	*/-A																			600417	63813	0.0571
mCtnnb1exon3_229bp.122.168	168	C	*/+AAA																			600417	2634	0.0024
mCtnnb1exon3_229bp.122.168	169	A	*/-AG																			813985	1240	0.0015
mCtnnb1exon3_229bp.122.168	170	A	*/-GT																			837303	1564	0.0018
mCtnnb1exon3_229bp.122.168	170	A	*/-G																			837303	8086	0.0095
mCtnnb1exon3_229bp.122.168	170	A	*/-GTCCT																			837303	943	0.0011
mCtnnb1exon3_229bp.122.168	171	G	*/-TC																			760281	1525	0.002
mCtnnb1exon3_229bp.122.168	174	C	*/-TTTA																									1132765	1215	0.0011
mCtnnb1exon3_229bp.122.168	175	T	*/-TTA																									1094019	1792	0.0016
mCtnnb1exon3_229bp.122.168	176	T	*/-TA																									1070351	2199	0.002
mCtnnb1exon3_229bp.122.168	177	T	*/-ATG																									1044850	1474	0.0014
mCtnnb1exon3_229bp.122.168	177	T	*/-A																									1044850	4865	0.0046
mCtnnb1exon3_229bp.122.168	177	T	*/-ATGA																									1044850	4988	0.0047
mCtnnb1exon3_229bp.122.168	177	T	*/+A																									1044850	1763	0.0017
mCtnnb1exon3_229bp.122.168	178	A	*/+T																									961978	115964	0.1071
mCtnnb1exon3_229bp.122.168	179	T	*/-G																									1022669	1844	0.0018
mCtnnb1exon3_229bp.122.168	183	T	*/-G																															880266	2806	0.0032
